# Supplementary material for: Fabrication of 3D HierarchicalSphericalHoneycomb-Like Nd2O3/Co3O4/Graphene/Nickel Foam Composite Electrode Material for High-Performance Supercapacitors
Source: Materials (Basel). 2023 Feb 17;16(4):1694. doi: 10.3390/ma16041694 (PMC9963774; doi:10.3390/ma16041694)
Supplement: Supplementary file 1 [file materials-16-01694-s001.zip]

Archive with 1 entries (1 files):
- materials-2182801-supplementary.pdf
